# Supplementary material for: Ircinia ramosa Sponge Extract (iSP) Induces Apoptosis in Human Melanoma Cells and Inhibits Melanoma Cell Migration and Invasiveness
Source: Mar Drugs. 2023 Jun 24;21(7):371. doi: 10.3390/md21070371 (PMC10381260; doi:10.3390/md21070371)
Supplement: Supplementary file 1 [file marinedrugs-21-00371-s001.zip]

Archive with 1 entries (1 files):
- marinedrugs-2430334-supplementary.pdf
